# Supplementary material for: Genomic and Pathogenicity Mechanisms of the Main Theobroma cacao L. Eukaryotic Pathogens: A Systematic Review
Source: Microorganisms. 2023 Jun 13;11(6):1567. doi: 10.3390/microorganisms11061567 (PMC10304304; doi:10.3390/microorganisms11061567)
Supplement: Supplementary file 1 [file microorganisms-11-01567-s001.zip]

Archive with 2 entries (2 files):
- Figure S1_Selected_Clusters.pdf
- Table S1_Systematic_Review_Protocol.pdf
